# Supplementary material for: Mechano Chemical Compatibilization of Polyethylene with Graphite by Means of a Suitable Ester
Source: Polymers (Basel). 2023 Jun 21;15(13):2770. doi: 10.3390/polym15132770 (PMC10346664; doi:10.3390/polym15132770)
Supplement: Supplementary file 1 [file polymers-15-02770-s001.zip]

Archive with 1 entries (1 files):
- polymers-2449687-supplementary.pdf
